# Supplementary material for: Multi-omics HeCaToS dataset of repeated dose toxicity for cardiotoxic & hepatotoxic compounds
Source: Sci Data. 2022 Nov 14;9:699. doi: 10.1038/s41597-022-01825-1 (PMC9663581; doi:10.1038/s41597-022-01825-1)
Supplement: Supplementary file 1 — Appendix I [file 41597_2022_1825_MOESM1_ESM.xlsx]

## Sheet: Raw data accession numbers
Appendix Ia	Overview of generated data including BioStudies accession numbers.					(Note: (1), (2), (3), (4) identifies T0 samples included in multiple datasets of the same microtissue batch )
Hepatotoxic Compound	Abbr	Dose	Exposure date (start)	Sample Ids	RNAseq	Proteomics	Epigenomics	Metabolomics	miRNA	ATP	Functional data
Fluorouracil	5FU	T0 (baseline)	2016-06-12	#0700 - #0702	S-HECA142	S-HECA119, S-HECA120	NA	NA	S-HECA497	S-HECA8
		Therapeutic	2016-06-12	#0703 - #0723	S-HECA142	S-HECA119	S-HECA400	S-HECA165	S-HECA497	S-HECA8
		Toxic	2016-06-12	#0724 - #0741	S-HECA142	S-HECA120	NA	S-HECA165	S-HECA497	S-HECA8
Acetaminophen	APAP(II)	T0 (baseline)	2018-01-23	#1270 - #1272	S-HECA143	S-HECA107, S-HECA108	S-HECA364	NA	S-HECA509	S-HECA8
		Therapeutic	2018-01-23	#1273 - #1293	S-HECA143	S-HECA107	S-HECA365	S-HECA159, S-HECA132	S-HECA509	S-HECA8
		Toxic	2018-01-23	#1294 - #1311	S-HECA143	S-HECA108	S-HECA366	S-HECA159, S-HECA132	S-HECA509	S-HECA8
Azathioprine	AZA(II)	T0 (baseline)	2018-02-20	#1312 - #1314	S-HECA146	S-HECA117, S-HECA118	S-HECA404	NA	S-HECA500	S-HECA8
		Therapeutic	2018-02-20	#1315 - #1335	S-HECA146	S-HECA117	S-HECA405	S-HECA160	S-HECA500	S-HECA8
		Toxic	2018-02-20	#1336 - #1353	S-HECA146	S-HECA118	S-HECA369	S-HECA160	S-HECA500	S-HECA8
Cyclosporin A	CYC	T0 (baseline THE samples)	2017-02-07	#0784 - #0786	S-HECA147	S-HECA57	S-HECA399	NA	S-HECA498	S-HECA8
		Therapeutic	2017-02-07	#0787 - #0807	S-HECA147	S-HECA57	S-HECA406	S-HECA163	S-HECA498	S-HECA8	S-HECA324
		T0 (baseline TOX samples)	2017-03-28	#0895 - #0897(3)	S-HECA147	S-HECA96, S-HECA94	S-HECA425	NA	S-HECA498	S-HECA8
		Toxic	2017-03-28	#0940 - #0957	S-HECA147	S-HECA58	S-HECA424	S-HECA163	S-HECA498	S-HECA8	S-HECA324
Diclofenac	DIC	T0 (baseline)	2017-11-21	#1144 - #1146	S-HECA149	S-HECA100, S-HECA101	S-HECA412	NA	S-HECA512	S-HECA8
		Therapeutic	2017-11-21	#1147 - #1167	S-HECA149	S-HECA100	S-HECA413	S-HECA164	S-HECA512	S-HECA8	S-HECA323
		Toxic	2017-11-21	#1168 - #1185	S-HECA149	S-HECA101	S-HECA414	S-HECA164	S-HECA512	S-HECA8	S-HECA323
Isoniazid	ISO	T0 (baseline THE samples)	2017-03-28	#0895 - #0897(3)	S-HECA152	S-HECA96	S-HECA425	NA	S-HECA520	S-HECA8
		Therapeutic	2017-03-28	#0898 - #0918	S-HECA152	S-HECA96	S-HECA426	S-HECA166	S-HECA520	S-HECA8	S-HECA325
		T0 (baseline TOX samples)	2017-06-13	#0982 - #0984(4)	S-HECA152	S-HECA97	S-HECA417	NA	S-HECA520	S-HECA8
		Toxic	2017-06-13	#0985 - #1002	S-HECA152	S-HECA97	S-HECA427	S-HECA166	S-HECA520	S-HECA8	S-HECA325
Methotrexate	MTX	T0 (baseline)	2018-01-09	#1228 - #1230	S-HECA153	S-HECA105, S-HECA106	S-HECA407	NA	S-HECA521	S-HECA8
		Therapeutic	2018-01-09	#1231 - #1251	S-HECA153	S-HECA105	S-HECA408	S-HECA167	S-HECA521	S-HECA8	S-HECA327
		Toxic	2018-01-09	#1252 - #1269	S-HECA153	S-HECA106	S-HECA409	S-HECA167	S-HECA521	S-HECA8	S-HECA327
Phenytoin	PHE	T0 (baseline)	2017-01-17	#0742 - #0744	S-HECA156	S-HECA59	S-HECA415	NA	S-HECA525	S-HECA8
		Therapeutic	2017-01-17	#0745 - #0765	S-HECA156	S-HECA59	S-HECA416	S-HECA168	S-HECA525	S-HECA8
		Toxic	2017-01-17	#0766 - #0783	S-HECA156	S-HECA60	S-HECA420	S-HECA168	S-HECA525	S-HECA8
Rifampicin	RIF	T0 (baseline)	2017-12-05	#1186 - #1188	S-HECA157	S-HECA465	S-HECA421	NA	S-HECA516	S-HECA8
		Therapeutic	2017-12-05	#1189 - #1209	S-HECA157	S-HECA465	S-HECA410	S-HECA169	S-HECA516	S-HECA8	S-HECA322
		Toxic	2017-12-05	#1210 - #1227	S-HECA157	S-HECA466	S-HECA411	S-HECA169	S-HECA516	S-HECA8	S-HECA322
Valproic acid	VPA	T0 (baseline THE samples)	2017-03-28	#0895 - #0897(3)	S-HECA140	S-HECA94	S-HECA425	NA	NA	S-HECA8
		Therapeutic	2017-03-28	#0919 - #0939	S-HECA140	S-HECA94	S-HECA418	S-HECA170	NA	S-HECA8	S-HECA326
		T0 (baseline TOX samples)	2017-06-13	#0982 - #0984(4)	S-HECA140	S-HECA95	S-HECA417	NA	NA	S-HECA8
		Toxic	2017-06-13	#1003 - #1020	S-HECA140	S-HECA95	S-HECA419	S-HECA170	NA	S-HECA8
Acetaminophen	APAP(I)	Therapeutic and Toxic	Note: no (fluctuating) DMSO control available for these datasets	#0508 - #0549	NA	NA	S-HECA367, S-HECA368, S-HECA398	NA	NA	S-HECA8	S-HECA43
Azathioprine	AZA(I)	Therapeutic and Toxic		#0466 - #0507	NA	NA	S-HECA429	NA	NA	S-HECA8	S-HECA43
Hepatic	Abbr	Dose	Exposure date (start)	Sample Ids	RNAseq	Proteomics	Epigenomics	Metabolomics	miRNA	ATP	Functional data
Controls
DMSO 0.1%	DMSO 0.1		2016-02-16	#0445 - #0465	S-HECA158	S-HECA33	S-HECA401	S-HECA162	S-HECA502	S-HECA8
Untreated	UNTR		2016-02-16	#0421 - #0444	S-HECA47	S-HECA34	S-HECA402,	S-HECA161	S-HECA518	S-HECA8
Cardiotoxic Compound	Abbr	Dose	Exposure date (start)	Sample IDs	RNAseq	Proteomics	Epigenomics	Metabolomics	miRNA	ATP	Functional data
Fluorouracil	5FU	T0 (baseline)	2016-11-08	#0658 - #0660	S-HECA141	S-HECA41	S-HECA350	NA	S-HECA495	S-HECA8
		Therapeutic	2016-11-08	#0661 - #0681	S-HECA141	S-HECA41	NA	S-HECA82, (S-HECA316 &S-HECA317)	S-HECA495	S-HECA8
		Toxic	2016-11-08	#0682 - #0699	S-HECA141	S-HECA42	S-HECA351	S-HECA82, (S-HECA316 &S-HECA317)	S-HECA495	S-HECA8
Doxorubicin	DOX	T0 (baseline)	NA	NA	NA	NA	NA	NA	NA	NA	NA
		Therapeutic	2015-07-21	#0274 - #0294	S-HECA10	S-HECA2	S-HECA347	S-HECA6, S-HECA80	S-HECA528	S-HECA8	S-HECA29, S-HECA30
		Toxic	2015-07-21	#0295 - #0315	S-HECA10	S-HECA3	S-HECA432	S-HECA6, S-HECA80	S-HECA528	S-HECA8	S-HECA29, S-HECA30
Epirubicin	EPI	T0 (baseline)	NA	NA	NA	NA	NA	NA	NA	NA	NA
		Therapeutic	2015-10-13	#0316 - #0336	S-HECA11	S-HECA21	S-HECA433	S-HECA79	S-HECA526	S-HECA8	S-HECA25, S-HECA31
		Toxic	2015-10-13	#0337 - #0357	S-HECA11	S-HECA22	S-HECA434	S-HECA79	S-HECA526	S-HECA8	S-HECA25, S-HECA31
Idarubicin	IDA	T0 (baseline)	NA	NA	NA	NA	NA	NA	NA	NA	NA
		Therapeutic	1st run 2015	#0211 - #0231	S-HECA12	S-HECA19	S-HECA352	S-HECA7, S-HECA78	NA	S-HECA8	S-HECA4, S-HECA26
		Toxic	1st run 2015	#0232 - #0252	S-HECA12	S-HECA20	S-HECA353	S-HECA7, S-HECA78	NA	S-HECA8	S-HECA4, S-HECA26
Daunorubicin	DAU	T0 (baseline)	2016-10-11	#0616 - #0618	S-HECA148	S-HECA38, S-HECA39	S-HECA341	NA	S-HECA501	S-HECA8
		Therapeutic	2016-10-11	#0619 - #0639	S-HECA148	S-HECA38	S-HECA431	S-HECA81, (S-HECA316 &S-HECA317)	S-HECA501	S-HECA8
		Toxic	2016-10-11	#0640 - #0657	S-HECA148	S-HECA39	S-HECA343	S-HECA81, (S-HECA316 &S-HECA317)	S-HECA501	S-HECA8
Amiodarone	AMI	T0 (baseline THE samples)	2017-03-14	#0850 - #0852(1)	S-HECA144	S-HECA55	S-HECA344	NA	S-HECA494	S-HECA8
		Therapeutic	2017-03-14	#0853 - #0873	S-HECA144	S-HECA55	S-HECA332	S-HECA89, (S-HECA316 &S-HECA317)	S-HECA494	S-HECA8
		T0 (baseline TOX samples)	2017-06-27	#1021 - #1023(2)	S-HECA144	S-HECA56	NA	NA	S-HECA494	S-HECA8
		Toxic	2017-06-27	#1024 - #1041	S-HECA144	S-HECA56	S-HECA335	S-HECA89, (S-HECA316 &S-HECA317)	S-HECA494	S-HECA8
Celecoxib	CEL	T0 (baseline)	2017-08-08	#1102 - #1104	S-HECA329	S-HECA98, S-HECA99	S-HECA336	NA	S-HECA519	S-HECA8
		Therapeutic	2017-08-08	#1105 - #1125	S-HECA329	S-HECA98	S-HECA337	S-HECA90, (S-HECA316 &S-HECA317)	S-HECA519	S-HECA8	S-HECA328
		Toxic	2017-08-08	#1126 - #1143	S-HECA329	S-HECA99	S-HECA338	S-HECA90, (S-HECA316 &S-HECA317)	S-HECA519	S-HECA8	S-HECA328
Docetaxel	DOC	T0 (baseline THE samples)	2017-03-14	#0850 - #0852(1)	S-HECA150	S-HECA66	S-HECA344	NA	S-HECA503	S-HECA8
		Therapeutic	2017-03-14	#0874 - #0894	S-HECA150	S-HECA66	S-HECA346	S-HECA91, (S-HECA316 &S-HECA317)	S-HECA503	S-HECA8
		T0 (baseline TOX samples)	2017-06-27	#1021 - #1023(2)	S-HECA150	S-HECA67	NA	NA	S-HECA503	S-HECA8
		Toxic	2017-06-27	#1042 - #1059	S-HECA150	S-HECA67	S-HECA345	S-HECA91, (S-HECA316 &S-HECA317)	S-HECA503	S-HECA8
Mitoxantrone	MIT	T0 (baseline)	2017-03-07	#0808 - #0810	S-HECA154	S-HECA68, S-HECA69	S-HECA354	NA	S-HECA513	S-HECA8
		Therapeutic	2017-03-07	#0811 - #0831	S-HECA154	S-HECA68	S-HECA355	S-HECA92, (S-HECA316 &S-HECA317)	S-HECA513	S-HECA8
		Toxic	2017-03-07	#0832 - #0849	S-HECA154	S-HECA69	S-HECA356	S-HECA92, (S-HECA316 &S-HECA317)	S-HECA513	S-HECA8
Paclitaxel	PAC	T0 (baseline)	2017-07-11	#1060 - #1062	S-HECA155	S-HECA102, S-HECA103	S-HECA358	NA	S-HECA507	S-HECA8
		Therapeutic	2017-07-11	#1063 - #1083	S-HECA155	S-HECA102	S-HECA359	S-HECA93, (S-HECA316 &S-HECA317)	S-HECA507	S-HECA8
		Toxic	2017-07-11	#1084 - #1101	S-HECA155	S-HECA103	S-HECA360	S-HECA93, (S-HECA316 &S-HECA317)	S-HECA507	S-HECA8
Cardiac	Abbr	used for	Exposure date (start)	Sample Ids	RNAseq	Proteomics	Epigenomics	Metabolomics	miRNA	ATP	Functional data
Controls
DMSO 0.1%	DMSO 0.1	All, except ANTs	2015-07-14	#0253 - #0273	S-HECA9	S-HECA1	S-HECA362	S-HECA84	S-HECA493	S-HECA8	S-HECA32
Untreated	UNTR		2016-01-19	#0400 - #0420	S-HECA139	S-HECA18	S-HECA361	S-HECA83	S-HECA505	S-HECA8
fluctuating DMSO (wrong medium)	DMSO lowGluc	none	2016-07-05	#0592 - #0615	S-HECA46	S-HECA24	S-HECA363	S-HECA85	S-HECA499	S-HECA8
fluctuating DMSO2 (control for ANTs)	DF2	ANTs (DOX, EPI, IDA, DAU)	2017-06-13	#0958 - #0981	S-HECA151	S-HECA54	S-HECA339	S-HECA88, (S-HECA316 &S-HECA317)	S-HECA504	S-HECA8
Patient specimen				Sample Ids	RNAseq	Proteomics	Epigenomics	Metabolomics	miRNA	ATP	Functional data
Cardiac biopsies					S-HECA469	S-HECA27, S-HECA35			S-HECA510
Serum of DILI patients								S-HECA171

## Sheet: Processed data accession number
Appendix Ib	Overview of processed omics data including BioStudies accession numbers.
Hepatotoxic Compound	Abbr	RNAseq	Proteomics	Epigenomics	miRNA
Fluorouracil	5FU	S-HECA52, S-HECA258, S-HECA269	S-HECA133, S-HECA235, S-HECA291
Acetaminophen	APAP(II)	S-HECA136, S-HECA259, S-HECA270	S-HECA126, S-HECA236, S-HECA292
Azathioprine	AZA(II)	S-HECA137, S-HECA260, S-HECA271	S-HECA127, S-HECA245, S-HECA293
Cyclosporin A	CYC	S-HECA86, S-HECA261, S-HECA272	S-HECA70, S-HECA128, S-HECA294, S-HECA237
Diclofenac	DIC	S-HECA121, S-HECA262, S-HECA273	S-HECA134, S-HECA238, S-HECA295
Isoniazid	ISO	S-HECA179, S-HECA264, S-HECA275	S-HECA111, S-HECA240, S-HECA298, S-HECA297
Methotrexate	MTX	S-HECA138, S-HECA265, S-HECA276	S-HECA129, S-HECA241
Phenytoin	PHE	S-HECA53, S-HECA266, S-HECA277	S-HECA71, S-HECA130, S-HECA242, S-HECA299
Rifampicin	RIF	S-HECA122, S-HECA267, S-HECA278	S-HECA131, S-HECA243, S-HECA300
Valproic acid	VPA	S-HECA180, S-HECA268, S-HECA279	S-HECA112, S-HECA244
Hepatic	Abbr	RNAseq	Proteomics	Epigenomics	miRNA
Controls
DMSO 0.1%	DMSO 0.1	S-HECA274	S-HECA296
Cardiotoxic Compound	Abbr	RNAseq	Proteomics	Epigenomics	miRNA
Fluorouracil	5FU	S-HECA45, S-HECA246, S-HECA280	S-HECA48, S-HECA113, S-HECA221, S-HECA302
Doxorubicin	DOX	S-HECA64, S-HECA254, S-HECA284	S-HECA75, S-HECA104, S-HECA309, S-HECA229, S-HECA230	S-HECA14	S-HECA125
Epirubicin	EPI	S-HECA62, S-HECA255, S-HECA285	S-HECA73, S-HECA104, S-HECA310, S-HECA231, S-HECA232		S-HECA423
Idarubicin	IDA	S-HECA61, S-HECA256, S-HECA287	S-HECA72, S-HECA104, S-HECA311, S-HECA233, S-HECA234	S-HECA14
Daunorubicin	DAU	S-HECA63, S-HECA252, S-HECA282, S-HECA253	S-HECA74, S-HECA104, S-HECA227, S-HECA308, S-HECA228		S-HECA422
Amiodarone	AMI	S-HECA177, S-HECA247, S-HECA281	S-HECA114, S-HECA222, S-HECA303
Celecoxib	CEL	S-HECA321, S-HECA320, S-HECA319	S-HECA115, S-HECA223, S-HECA304
Docetaxel	DOC	S-HECA178, S-HECA248, S-HECA283	S-HECA76, S-HECA116, S-HECA224, S-HECA305
Mitoxantrone	MIT	S-HECA110, S-HECA250, S-HECA436	S-HECA77, S-HECA87, S-HECA123, S-HECA306, S-HECA225
Paclitaxel	PAC	S-HECA109, S-HECA251, S-HECA313	S-HECA135, S-HECA226, S-HECA307
Cardiac	Abbr	RNAseq	Proteomics	Epigenomics	miRNA
Controls
DMSO 0.1%	DMSO 0.1	S-HECA286	S-HECA301
fluctuating DMSO (wrong medium)	DMSO lowGluc				S-HECA124
fluctuating DMSO2 (control for ANTs)	DF2	S-HECA290	S-HECA312
Patient specimen		RNAseq	Proteomics	Epigenomics	miRNA
Cardiac biopsies		S-HECA40, S-HECA51	S-HECA37, S-HECA50		S-HECA435
